# Supplementary material for: Embracing the Nutritional Assessment in Cerebral Palsy: A Toolkit for Healthcare Professionals for Daily Practice
Source: Nutrients. 2022 Mar 11;14(6):1180. doi: 10.3390/nu14061180 (PMC8950259; doi:10.3390/nu14061180)
Supplement: Supplementary file 1 [file nutrients-14-01180-s001.zip]

Archive with 1 entries (1 files):
- nutrients-1610423-supplementary.pdf
